# Supplementary material for: From the index case to global spread: the global mobility based modelling of the COVID-19 pandemic implies higher infection rate and lower detection ratio than current estimates
Source: PeerJ. 2020 Jul 10;8:e9548. doi: 10.7717/peerj.9548 (PMC7357567; doi:10.7717/peerj.9548)
Supplement: Supplemental Information 1 [file peerj-08-9548-s001.csv]

Date	24-02-20	25-02-20	26-02-20	27-02-20	28-02-20	29-02-20	01-03-20	02-03-20	03-03-20	04-03-20	05-03-20	06-03-20	07-03-20	08-03-20	09-03-20	10-03-20	11-03-20	12-03-20	13-03-20	14-03-20	15-03-20	16-03-20	17-03-20	18-03-20	19-03-20	20-03-20	21-03-20	22-03-20	23-03-20	24-03-20	25-03-20	26-03-20	27-03-20	28-03-20	29-03-20	30-03-20	31-03-20	01-04-20	02-04-20	03-04-20	04-04-20	05-04-20	06-04-20	07-04-20	08-04-20	09-04-20	10-04-20	11-04-20	12-04-20
Lower 95%CI	-0.753065905	-0.419108322	-0.372013824	-0.477030747	-0.477030747	-0.56424148	-0.471501626	-0.544355824	-0.544355824	-0.463607781	-0.501149633	-0.501149633	-0.501149633	-0.48033236	-0.48033236	-0.48033236	-0.48033236	-0.48033236	-0.626419787	-0.553575478	-0.553575478	-0.579305172	-0.579305172	-0.536339687	-0.536339687	-0.536339687	-0.563130789	-0.597313796	-0.515643281	-0.508881868	-0.508881868	-0.508881868	-0.505477236	-0.505477236	-0.571837243	-0.571837243	-0.593971396	-0.561115744	-0.604492293	-0.62658633	-0.62658633	-0.647999975	-0.647999975	-0.650630403	-0.59143205	-0.59143205	-0.59143205	-0.600980355	-0.600980355
Upper 95%CI	0.753065905	0.863378842	0.836551937	0.793643707	0.793643707	0.744855846	0.748537807	0.70203187	0.70203187	0.70843361	0.638612105	0.638612105	0.638612105	0.61454787	0.61454787	0.61454787	0.61454787	0.61454787	0.465344095	0.548400394	0.548400394	0.478092137	0.478092137	0.487368786	0.487368786	0.487368786	0.457543914	0.415835322	0.508881868	0.515643281	0.515643281	0.515643281	0.519000284	0.519000284	0.447330535	0.447330535	0.420110647	0.424158699	0.368785067	0.337648796	0.337648796	0.30531371	0.30531371	0.301184076	0.352064508	0.352064508	0.352064508	0.339018958	0.339018958
[truncated: 7 more columns]
